# Supplementary material for: Beta-trace Protein as a new non-invasive immunological Marker for Quinolinic Acid-induced impaired Blood-Brain Barrier Integrity
Source: Sci Rep. 2017 Mar 9;7:43642. doi: 10.1038/srep43642 (PMC5343478; doi:10.1038/srep43642)
Supplement: Supplementary Dataset 1 [file srep43642-s1.xls]

## Sheet: Tabelle1
Group (1:HCV + INF-α , 2:major depression, 3:healthy contols)	Group - HCV (Dummy variable 1)	Group - Major Depression (Dummy variable 2)	BTP	Quinolinic acid	Renal Function - Glomerular Filtration	Creatinine	KPA	Sex	Sex –male (Dummy variable)	Age	Marital status	Employment status	Living arrangements	HAMD-17	Type of Hepatitis C infection	Type of interferon	LogBTP	LogQA
1	1	0	0.66	731.5	92.45	1.05		2	1	23	1	1	2	6	2	2	-0.18	2.86
1	1	0	0.61	518.6	82.46	0.95		2	1	54	1	1	1	3	1	2	-0.21	2.71
1	1	0	0.52	743	70.32	0.85	5.2	1	0	50	3	2	2	6	3	1	-0.28	2.87
1	1	0	0.62	379.9	78.67	0.78		1	0	48	3	1	2	0	1	1	-0.21	2.58
1	1	0	0.6	541.6	69.21	1.08		2	1	62	4	2	1	7	2	1	-0.22	2.73
1	1	0	0.89	648.4	85.77	0.7	9.4	1	0	58	4	2	1	1	3	2	-0.05	2.81
1	1	0	0.69	700.4	68.12	1.13	8.9	2	1	52	2	1	2	11	3	1	-0.16	2.85
1	1	0	0.54	585.3	103.27	0.69		1	0	25	2	1	2	14	1	1	-0.27	2.77
1	1	0	0.59	557	83.08	0.97		2	1	46	2	1	2	1	1	1	-0.23	2.75
1	1	0	0.6	411.6	81.4	1		2	1	43	2	1	2	2	3	1	-0.22	2.61
1	1	0	0.62	503.6	87.66	0.89		2	1	59	2	1	2	5	2	1	-0.21	2.7
1	1	0	0.42	232.9	90.2	0.98	8.9	2	1	29	2	1	2	0	1	1	-0.38	2.37
1	1	0	0.78	538.4	70.42	1.05	6.7	2	1	67	3	2	1	4	3	2	-0.11	2.73
1	1	0	0.54	404.3	82.63	0.78		1	0	37	2	1	2	2	3	2	-0.27	2.61
1	1	0	0.65	543.6	90.9	0.86	8.2	2	1	59	2	1	2	0	1	1	-0.19	2.74
1	1	0	0.52	537.3	80.78	0.78	13.9	1	0	42	1	1	2	4	2	1	-0.28	2.73
1	1	0	0.71	491.2	85.94	0.72		1	0	49	2	2	2	8	3	1	-0.15	2.69
1	1	0	0.6	472.8	86.66	0.71		1	0	52	2	2	1	18	3	1	-0.22	2.67
1	1	0	0.62	483.3	82.67	0.98	4.1	2	1	45	1	1	1	16	2	2	-0.21	2.68
1	1	0	0.57	385.6	71.23	0.83	4.2	1	0	55	4	1	1	22	2	1	-0.24	2.59
1	1	0	0.47	408.5	90.36	0.95		2	1	34	1	2	2	12	5	1	-0.33	2.61
1	1	0	0.49	599.4	72.31	0.94	4.3	1	0	25	1	2	2	11	2	1	-0.31	2.78
1	1	0	0.81	450.3	97.42	0.61	9.5	1	0	68	4	2	1	11	3	1	-0.09	2.65
1	1	0	0.56	646.8	107.8	0.66		1	0	26	1	1	2	9	3	1	-0.25	2.81
1	1	0	0.71	866.7	94.69	0.89		2	1	40	1	1	1	11	4	1	-0.15	2.94
1	1	0	0.65	558	79.81	1.02	6.7	2	1	42	2	1	2	5	3	1	-0.19	2.75
1	1	0	0.59	686.4	79.4	0.98	6.6	2	1	55	2	1	2	10	1	1	-0.23	2.84
1	1	0	0.47	529.9	79.12	0.96		2	1	62	4	2	2	7	3	1	-0.33	2.72
1	1	0	0.42	615.5	98.56	0.85	8.3	2	1	42	1	1	1	0	3	1	-0.38	2.79
1	1	0	0.52	416.7	85.35	0.99		2	1	36	1	1	1	10	5	1	-0.28	2.62
1	1	0	0.54	352.1	102.25	0.87	5	2	1	31	1	1	1	17	5	1	-0.27	2.55
1	1	0	0.54	569.8	93.02	0.84	17.3	2	1	60	2	2	2	6	3	1	-0.27	2.76
1	1	0	0.97	492.8	69.15	0.86		1	0	52	1	1	1	15	5	1	-0.01	2.69
1	1	0	0.84	776.3	87.37	0.68	3.8	1	0	63	4	2	1	3	6	1	-0.08	2.89
1	1	0	0.61	658.5	91.87	0.89		2	1	46	4	2	2	4	3	1	-0.21	2.82
1	1	0	0.63	655.5	84.31	1.01		2	1	34	1	2	2	18			-0.2	2.82
1	1	0	0.83	1194.4	70.12	1.18		2	1	36	1	1	2	4			-0.08	3.08
1	1	0	0.58	576.4	95.45	0.76		1	0	21	1	2	2	11			-0.24	2.76
1	1	0	0.61	490.9	121.57	0.62		1	0	20	1	2	2	9			-0.21	2.69
1	1	0	0.68	626.4	114.16	0.83		2	1	23	1	2	1	4			-0.17	2.8
1	1	0	0.52	506	127.07	0.59		1	0	22	1	2	1	3			-0.28	2.7
2	0	1	0.63	422.7	100.3	0.67		1	0	51	2	1	2	19			-0.2	2.63
2	0	1	0.49	340	84	1.02		2	1	53	2	1	2	28			-0.31	2.53
2	0	1	0.48	374.9	103.6	0.58		1	0	54	2	2	2	18			-0.32	2.57
2	0	1	0.46	230.4	100.2	0.82		2	1	54	2	1	2	23			-0.34	2.36
2	0	1	0.47	446.5	65.5	0.92		1	0	26	3	2	1	26			-0.33	2.65
2	0	1	0.49	425.7	92.4	0.61		1	0	67	2	2	2	15			-0.31	2.63
2	0	1	0.54	671.3	109.6	0.6		1	0	43	2	1	2	19			-0.27	2.83
2	0	1	0.42	564.3	117.8	0.44		1	0	48	2	2	2	24			-0.38	2.75
3	0	0	0.26	247.8	120	0.5		1	0	39	4	1	1	26			-0.59	2.39
2	0	1	0.65	613.9	116	0.63		2	1	49	4	2	1	19			-0.19	2.79
2	0	1	0.37	392.4	100.7	0.57		1	0	58	2	2	2	17			-0.43	2.59
2	0	1	0.41	163.7	117.3	0.7		2	1	41	1	2	1	22			-0.39	2.21
2	0	1	0.48	354.6	94.8	0.71		1	0	55	2	2	2	20			-0.32	2.55
2	0	1	0.49	153.9	91.8	0.72		1	0	56	2	2	2	24			-0.31	2.19
2	0	1	0.53	289.3	107.9	0.57		1	0	49	1	2	1	18			-0.28	2.46
2	0	1	0.78	291.6	78.9	0.78		1	0	64	2	1	2	15			-0.11	2.46
2	0	1	0.53	513.2	92	0.96		2	1	50	2	1	2	17			-0.28	2.71
2	0	1	0.6	440.7	65.5	1.01		1	0	57				18			-0.22	2.64
2	0	1	0.65	305.8	88.6	0.8		1	0	44	2	2	2				-0.19	2.49
2	0	1	0.52	475.6	110.1	0.8		1	0	47	2	2	2	19			-0.28	2.68
2	0	1	0.68	272.6	81.8	1.07		2	1	56	2	2	2	31			-0.17	2.44
2	0	1	0.54	448.8	87.3	0.98		2	1	54	4	2	1	15			-0.27	2.65
2	0	1	0.52	217	125.6	0.65		1	0	20	1	2	1	15			-0.28	2.34
2	0	1	0.47	333.9	104.8	0.8		2	1	50	2	1	2	30			-0.33	2.52
2	0	1	0.62	698.1	83.9	1.03		2	1	52	2	1	2	25			-0.21	2.84
2	0	1	0.72	437.5	85	1		2	1	55	2	1	2	21			-0.14	2.64
2	0	1	0.55	333.9	93.4	0.94		2	1	52	2	1	2	16			-0.26	2.52
2	0	1	0.32	242	104.8	0.64		1	0	47	2	1	2	19			-0.49	2.38
2	0	1	0.52	232	100.1	0.73		1	0	43	2	1	2	15			-0.28	2.37
2	0	1	0.56	335.8	105.1	0.66		1	0	46	2	1	2	16			-0.25	2.53
2	0	1	0.59	311.1	70.9	0.92		1	0	52	2	1	2	31			-0.23	2.49
2	0	1	0.41	220	107.5	0.74		2	1	47	2	1	2	20			-0.39	2.34
2	0	1	0.89	620.8	54.1	1.3		2	1	74	2	2	2	24			-0.05	2.79
2	0	1	0.58	403.2	96.6	0.94		2	1	47	2	2	2	27			-0.24	2.61
2	0	1	0.54	247.2	103.8	0.91		2	1	43	2	1	2	14			-0.27	2.39
2	0	1	0.58	369.6	87.5	0.72		1	0	64	1	2	1	18			-0.24	2.57
2	0	1	0.43	246.8	104.4	0.75		1	0	32	1	1	1	22			-0.37	2.39
2	0	1	0.54	291.6	100.5	0.93		2	1	43	1	2	1	27			-0.27	2.46
2	0	1	0.55	249.1	91.5	0.75		1	0	51	1	1	1	24			-0.26	2.4
2	0	1	0.57	313.4	64.1	0.97		1	0	57	2	1	2	18			-0.24	2.5
2	0	1	0.48	301.6	105.7	0.54		1	0	54	1	2	1	21			-0.32	2.48
3	0	0	0.58	482	82	1.15		2	1	38	2	1	2	2			-0.24	2.68
3	0	0	0.49	463.6	112.6	0.63		1	0	40	2	1	2	0			-0.31	2.67
3	0	0	0.52	271.7	94.4	0.63		1	0	65	4	2	1	0			-0.28	2.43
3	0	0	0.39	419.6	126.1	0.67		1	0	21	1	1	1	0			-0.41	2.62
3	0	0	0.58	258.4	49	1.15		1	0	68	2	2	2	0			-0.24	2.41
3	0	0	0.54	449.1	87.7	1.18		2	1	24	1	1	2	0			-0.27	2.65
3	0	0	0.52	711.9	91.4	1.14		2	1	24	1	2	2	0			-0.28	2.85
3	0	0	0.47	222.6	110.1	0.76		1	0	24	1	1	2	1			-0.33	2.35
3	0	0	0.51	400.1	79.8	1.01		1	0	21	1	2	2	2			-0.29	2.6
3	0	0	0.48	399.6	82.8	0.94		1	0	28	1	2	2	0			-0.32	2.6
3	0	0	0.54	379.9	106.7	0.78		1	0	24	1	1	2	3			-0.27	2.58
3	0	0	0.44	239.9	109	0.78		1	0	21	1	2	1	1			-0.36	2.38
3	0	0	0.48	277.1	91.6	0.88		1	0	25	1	2	1	0			-0.32	2.44
3	0	0	0.74	672.4	91.9	0.91		2	1	62	1	2	1	0			-0.13	2.83
3	0	0	0.52	496.6	79.2	1		2	1	67	2	2	2	1			-0.28	2.7
3	0	0	0.72	499.5	92.5	0.63		1	0	68	3	2	1	0			-0.14	2.7
3	0	0	0.71	696.6	91.1	0.58		1	0	74	3	2	1	1			-0.15	2.84
3	0	0	0.61	378	84	0.92		2	1	73	2	2	2	0			-0.21	2.58
3	0	0	0.68	457.9	68.2	0.87		1	0	69	2	2	2	0			-0.17	2.66
3	0	0	0.61	404.5	82	0.76		1	0	66	2	2	2	0			-0.21	2.61
3	0	0	0.78	1272.1	67.7	0.86		1	0	72	2	2	2	0			-0.11	3.1
3	0	0	0.91	849.5	64.3	1.14		2	1	74	2	2	2	0			-0.04	2.93
3	0	0	0.46	429.5	113.8	0.82		2	1	39	2	1	2	0			-0.34	2.63
3	0	0	0.73	441.8	71.8	1.06		2	1	71	2	2	2	0			-0.14	2.65
3	0	0	0.53	369.5	110	0.69		1	0	39	2	1	2	0			-0.28	2.57
3	0	0	0.49	273.6	86	0.85		1	0	40	2	1	2	0			-0.31	2.44
3	0	0	0.53	295.6	102.3	0.88		2	1	50	2	1	2	1			-0.28	2.47
3	0	0	0.46	268.5	86.7	1.06		2	1	44	2	1	2	0			-0.34	2.43
3	0	0	0.58	481.2	83	0.87		1	0	41	2	2	2	0			-0.24	2.68
3	0	0	0.47	289.2	108.8	0.72		1	0	35	2	1	2	0			-0.33	2.46
3	0	0	0.56	349.8	67.4	1.04		1	0	40	2	1	2	0			-0.25	2.54
2	0	1	0.55	250.3	75.1	1.19		2	1	43	2	1	2	13			-0.26	2.4
2	0	1	0.44	320.7	92.3	0.75		1	0	50	2	1	2	21			-0.36	2.51
2	0	1	0.35	395.5	98.6	0.69		1	0	55	2	1	2	20			-0.46	2.6
2	0	1	0.49	368.7	94.8	0.73		1	0	51	2	1	2	23			-0.31	2.57
2	0	1	0.53	379.8	76.2	0.96		1	0	34	1	1	1	17			-0.28	2.58
2	0	1	0.66	571.6	65.3	1.31		2	1	46	1	2	1	33			-0.18	2.76
2	0	1	0.7	328.4	90.5	0.92		2	1	60	2	1	2	28			-0.15	2.52
2	0	1	0.59	348.8	83.9	0.8		1	0	35	1	2	1	27			-0.23	2.54
2	0	1	0.57	458.6	80.8	0.82		1	0	53	2	1	2	21			-0.24	2.66
2	0	1	0.59	213.2	86.5	0.77		1	0	55	2	2	2	18			-0.23	2.33
2	0	1	0.47	324.7	110.1	0.63		1	0	41	1	2	1	18			-0.33	2.51
2	0	1	0.58	329.8	97.6	0.79		1	0	32	2	2	2	20			-0.24	2.52
2	0	1	0.71	364	83.5	0.84		1	0	44	2	1	2	20			-0.15	2.56
3	0	0	0.51	338.2	117.2	0.79		2	1	37	2	1	2	0			-0.29	2.53
3	0	0	0.63	462.7	80.7	0.77		1	0	66	2	2	2	0			-0.2	2.67
3	0	0	0.45	327.8	106.8	0.74		1	0	33	1	1	2	0			-0.35	2.52
3	0	0	0.6	497.3	57.1	1.31		2	1	67	2	1	2	0			-0.22	2.7
3	0	0	0.32	336.2	92.4	0.76		1	0	49	1	2	2	0			-0.49	2.53
3	0	0	0.45	357.5	93.7	0.76		1	0	47	2	1	2	0			-0.35	2.55
3	0	0	0.45	305.6	120.8	0.63		1	0	30	1	2	2	0			-0.35	2.49
3	0	0	0.5	405.7	119.2	0.72		1	0	22	1	2	1	0			-0.3	2.61
3	0	0	0.5	231.7	89.8	0.82		1	0	40	1	1	1	0			-0.3	2.36
3	0	0	0.52	386	122.6	0.67		1	0	25	1	2	1	0			-0.28	2.59
3	0	0	0.44	924.2	83	0.85		1	0	45	2	1	2	0			-0.36	2.97
3	0	0	0.51	301.9	104.6	0.94		2	1	38	1	1	1	0			-0.29	2.48
3	0	0	0.48	249.8	86.6	0.87		1	0	35	2	1	2	0			-0.32	2.4
2	0	1	0.47	645.1	81.4	0.84		1	0	48	1	2	1	20			-0.33	2.81
2	0	1	0.54	393.3	69.3	0.91		1	0	57	2	2	2	31			-0.27	2.59
2	0	1	0.59	378.3	70.1	0.88		1	0	62	3	2	2	22			-0.23	2.58
2	0	1	0.53	395.4	67.7	0.88		1	0	67	2	2	2	12			-0.28	2.6
2	0	1	0.79	424.9	91.6	1		2	1	45	2	1	2	19			-0.1	2.63
2	0	1	0.34	255.1	102.2	0.63		1	0	52	1	2	1	24			-0.47	2.41
2	0	1	0.59	600.1	78.4	0.88		1	0	45	2	2	2	21			-0.23	2.78
2	0	1	0.43	302.1	102.4	0.55		1	0	59	2	2	2	22			-0.37	2.48
